# Supplementary material for: LED Lights Influenced Phytochemical Contents and Biological Activities in Kale (Brassica oleracea L. var. acephala) Microgreens
Source: Antioxidants (Basel). 2023 Aug 29;12(9):1686. doi: 10.3390/antiox12091686 (PMC10525181; doi:10.3390/antiox12091686)
Supplement: Supplementary file 1 [file antioxidants-12-01686-s001.zip]

Archive with 1 entries (1 files):
- antioxidants-2563751-supplementary.pdf
